# Supplementary material for: Interindividual Differences in In Vitro Human Intestinal Microbial Conversion of 3-Acetyl-DON and 15-Acetyl-DON
Source: Toxins (Basel). 2022 Mar 7;14(3):199. doi: 10.3390/toxins14030199 (PMC8953914; doi:10.3390/toxins14030199)
Supplement: Supplementary file 1 [file toxins-14-00199-s001.zip]

Archive with 1 entries (1 files):
- toxins-1607649-supplementary.pdf
